# Supplementary material for: An In Vitro Study on Prestin Analog Gene in the Bullfrog Hearing Organs
Source: Neural Plast. 2020 Jul 2;2020:3570732. doi: 10.1155/2020/3570732 (PMC7352134; doi:10.1155/2020/3570732)
Supplement: Supplementary Materials — In our supplementary material, you may obtain all the NLC measurements of the mouse OHCs, HEK293T cells transfected with gPres and fPres, AP HCs, and S HCs from the frog auditory organ. [file 3570732.f1.xlsx]

## Sheet: mouse OHCs
	Clin	Qmax	Vhalf	z	Qmax /Clin*1000
cell1	5.56e-12	9.27e-13	-0.0525883	0.685903	166.727
cell2	6.3725e-12	8.7725e-13	-0.077755	0.90446	137.662
cell3	5.1294e-12	7.0393e-13	-0.054429	0.70326	137.234
cell4	5.4854e-12	7.641e-13	-0.069967	0.6867	139.297
cell5	5.6e-12	8.04e-13	-0.0672429	0.712098	143.571
cell6	5.1833e-12	8.1977e-13	-0.079351	0.75088	158.156
cell7	6.0037e-12	6.65781e-13	-0.0815788	0.849414	110.895
cell8	6.26835e-12	7.51963e-13	-0.0779806	0.856525	119.962
cell9	6.05799e-12	6.93284e-13	-0.0823407	0.779269	114.441

## Sheet: gPres
	Clin	Qmax	Vhalf	z	Qmax/Clin(fC/pF)
Cell01	1.82357e-11	1.58129e-13	-0.0831607	0.806656	8.6714
Cell02	2.08458e-11	4.13537e-13	-0.073422	0.782023	19.8379
Cell03	1.46134e-11	3.02e-13	-0.0967567	0.695923	20.666
Cell04	1.7591e-11	1.75884e-13	-0.0848251	0.78807	9.99852
Cell05	1.44648e-11	1.32273e-13	-0.0835198	1.0526	9.14447
Cell06	8.85097e-12	6.09875e-14	-0.0868909	0.96151	6.89049
Cell07	1.88734e-11	4.88483e-13	-0.0450746	0.860655	25.8821
Cell08	1.09471e-11	2.67474e-13	-0.0465826	0.584079	24.4333
Cell09	9.37958e-12	1.1304e-13	-0.0569477	0.774474	12.0517
Cell10	1.97195e-11	4.02132e-13	-0.0668418	0.654422	20.3926
Cell11	1.95645e-11	5.93689e-13	-0.0493842	0.55429	30.3452
Cell12	2.11863e-11	4.04687e-13	-0.0731413	0.760649	19.1014
Cell13	1.53374e-11	3.85274e-13	-0.0461424	0.621946	25.1199
Cell14	1.48834e-11	9.60229e-14	-0.0569823	0.505485	6.45168
Cell15	1.38445e-11	1.97201e-13	-0.0743612	0.745693	14.244

## Sheet: fPres
	Clin	Qmax	Vhalf	z	Qmax/Clin(fC/pF)
cell1	1.1967e-11	1.4102e-13	-0.0407	0.737	11.7841
cell2	9.817e-12	2.6489e-13	-0.041	0.753	26.9828
cell3	1.4317e-11	1.4737e-13	-0.058	0.78	10.2934
cell4	1.2573e-11	2.003e-13	-0.043	0.44	15.931
cell5	1.4321e-11	8.2423e-14	-0.0609	0.529	5.75539
cell6	1.2448e-11	2.9625e-13	-0.051	0.81	23.799
cell7	1.7244e-11	2.0208e-13	-0.051	0.906	11.7189
cell8	6.3562e-12	3.9357e-14	-0.0388	0.61	6.19191
cell9	9.8554e-12	2.3989e-13	-0.059	0.76	24.341
cell10	1.0936e-11	2.3546e-14	-0.057	0.701	2.15307
cell11	6.3462e-12	1.6173e-13	-0.0596	0.88	25.4845
cell12	1.7861e-11	1.4219e-13	-0.058	0.97	7.96092
cell13	1.0659e-11	2.4159e-13	-0.084	0.74	22.6654
cell14	1.6644e-11	3.661e-13	-0.0763	0.64	21.9959
cell15	1.7535e-11	1.7349e-13	-0.0805	0.59	9.89393
cell16	1.4034e-11	1.8223e-13	-0.071	0.627	12.9849

## Sheet: AP HCs
	Clin	Qmax	Vhalf	z	Qmax/Clin(fC/pF)
cell1	1.6139e-11	7.877e-15	-0.0467	1.69	0.488072
cell2	1.5468e-11	9.597e-15	-0.0398	2.42	0.620442
cell3	1.7233e-11	1.9181e-14	-0.023	1.26	1.11304
cell4	2.0179e-11	1.482e-14	-0.016	1.67	0.734427
cell5	1.6535e-11	1.5978e-14	-0.0209	1.25	0.966314
cell6	1.7068e-11	6.818e-15	-0.0333	2.59	0.399461
cell7	1.0834e-11	8.1677e-15	-0.0359	1.557	0.753895
cell8	1.2714e-11	7.101e-15	-0.0402	1.81	0.558518
cell9	1.1943e-11	5.3796e-15	-0.0397	2.4	0.45044
cell10	1.0514e-11	9.0187e-15	-0.0422	1.39	0.85778

## Sheet: S HCs
	Clin	Qmax	Vhalf	z	Qmax/Clin(fC/pF)
cell1	1.7816e-11	1.4324e-14	-0.041	1.98	0.803996
cell2	1.5964e-11	1.4663e-14	-0.0187	2.3	0.918504
cell3	1.7097e-11	2.0485e-14	-0.0228	2.5	1.19816
cell4	1.5169e-11	3.2564e-14	-0.0082	2.1	2.14675
cell5	1.2435e-11	2.3475e-14	-0.018	2.4	1.88782
cell6	1.821e-11	2.2939e-14	-0.016	2.4	1.25969
cell7	1.65e-11	2.0438e-14	-0.022	2.6	1.23867
cell8	1.7995e-11	1.0756e-14	-0.019	2.6	0.597722
